# Supplementary material for: Living Donor Liver Transplantation Versus Deceased Donor Liver Transplantation for Hepatocellular Carcinoma and HCV Patients: An Initial Umbrella Review
Source: J Clin Med. 2025 Apr 28;14(9):3047. doi: 10.3390/jcm14093047 (PMC12072381; doi:10.3390/jcm14093047)
Supplement: Supplementary file 1 [file jcm-14-03047-s001.zip]

Archive with 1 entries (1 files):
- jcm-3509266-supplementary.pdf
